# Supplementary material for: Plant as an Alternative Source of Antifungals against Aspergillus Infections: A Review
Source: Plants (Basel). 2022 Nov 8;11(22):3009. doi: 10.3390/plants11223009 (PMC9697101; doi:10.3390/plants11223009)
Supplement: Supplementary file 1 [file plants-11-03009-s001.zip]

Archive with 1 entries (1 files):
- plants-1949936-supplementary.pdf
